# Supplementary material for: Mechanical and Physicochemical Properties of 3D-Printed Agave Fibers/Poly(lactic) Acid Biocomposites
Source: Materials (Basel). 2021 Jun 5;14(11):3111. doi: 10.3390/ma14113111 (PMC8201365; doi:10.3390/ma14113111)
Supplement: Supplementary file 1 [file materials-14-03111-s001.zip]

Archive with 1 entries (1 files):
- materials-1220046-supplementary.pdf
